# Supplementary material for: Synthesis and Intramolecular Charge Transfer Studies on meso-Tetracyanobutadine-Functionalized Diphenylporphyrin Complexes Incorporating Copper and Nickel Metals
Source: Molecules. 2026 Mar 11;31(6):934. doi: 10.3390/molecules31060934 (PMC13029222; doi:10.3390/molecules31060934)
Supplement: Supplementary file 1 [file molecules-31-00934-s001.zip]

Archive with 1 entries (1 files):
- molecules-4117298-supplementary.pdf
